# Supplementary material for: Maternal Misperception of Child Body Size and Its Association with Information-Seeking Opportunities and Information Sources in Japanese Preschool Children
Source: Children (Basel). 2026 Mar 11;13(3):390. doi: 10.3390/children13030390 (PMC13024873; doi:10.3390/children13030390)
Supplement: Supplementary file 1 [file children-13-00390-s001.zip › Supplementary Table 2.xlsx]

## Sheet: Supplementary Table 2
Supplementary Table 2. Associations between maternal misperception of child’s body size and information sources (Models 1 and 2)
Variable		Maternal misperception of child’s body size1
		Overestimation (n = 41)										Underestimation (n = 380)
		Model 12					Model 23					Model 12					Model 23
		OR	95%CI		P value		OR	95%CI		P value		OR	95%CI		P value		OR	95%CI		P value
			Lower	Upper				Lower	Upper				Lower	Upper				Lower	Upper
Healthcare providers	Not used	0.328	0.173	0.62	<0.001		0.386	0.201	0.74	0.004		0.84	0.637	1.107	0.216		0.872	0.659	1.154	0.339
	Used	1					1					1					1
Age of child at survey (years)		1.579	0.974	2.56	0.064		1.526	0.943	2.472	0.086		0.799	0.676	0.944	0.008		0.805	0.68	0.953	0.012
Sex	Boy	0.483	0.246	0.951	0.035		0.479	0.242	0.947	0.034		1.426	1.12	1.815	0.004		1.417	1.112	1.806	0.005
	Girl	1					1					1					1
Attendance at nursery school or kindergarten	Attends	0.35	0.114	1.07	0.065		0.327	0.103	1.042	0.059		1.749	1.003	3.05	0.049		1.799	1.018	3.178	0.043
	Does not attend	1					1					1					1
Gestational age (days)		0.989	0.952	1.028	0.586		0.99	0.952	1.029	0.615		1.002	0.987	1.017	0.762		1.002	0.987	1.017	0.787
Maternal age (years)							1.005	0.944	1.07	0.873							0.988	0.964	1.013	0.339
Maternal body mass index (kg/m2)							1.001	0.912	1.098	0.985							0.996	0.96	1.033	0.838
Maternal health literacy (score of HLS-Q12)							1.026	0.986	1.067	0.201							0.998	0.984	1.013	0.793
Maternal employment status	Employed						1.329	0.66	2.674	0.426							0.942	0.73	1.215	0.646
	Not employed						1										1
Self-initiated information seeking about appropriate child weight/height	None						0.457	0.205	1.02	0.056							0.808	0.625	1.043	0.101
	Yes						1										1
Public health professionals	Not used	0.828	0.434	1.579	0.567		0.988	0.511	1.908	0.971		1.118	0.867	1.441	0.391		1.164	0.899	1.506	0.25
	Used	1					1					1					1
Age of child at survey (years)		1.543	0.95	2.506	0.079		1.492	0.922	2.414	0.103		0.791	0.669	0.936	0.006		0.798	0.674	0.945	0.009
Sex	Boy	0.506	0.258	0.991	0.047		0.504	0.256	0.992	0.047		1.434	1.127	1.825	0.003		1.424	1.118	1.814	0.004
	Girl	1					1					1					1
Attendance at nursery school or kindergarten	Attends	0.342	0.112	1.043	0.059		0.318	0.1	1.009	0.052		1.738	0.997	3.028	0.051		1.787	1.012	3.157	0.045
	Does not attend	1					1					1					1
Gestational age (days)		0.992	0.955	1.03	0.677		0.993	0.955	1.032	0.709		1.003	0.988	1.018	0.72		1.002	0.987	1.018	0.757
Maternal age (years)							1.005	0.944	1.07	0.876							0.987	0.963	1.012	0.299
Maternal body mass index (kg/m2)							0.996	0.907	1.094	0.937							0.996	0.961	1.033	0.844
Maternal health literacy (score of HLS-Q12)							1.029	0.99	1.071	0.149							0.999	0.985	1.014	0.922
Maternal employment status	Employed						1.319	0.657	2.647	0.437							0.941	0.73	1.214	0.641
	Not employed						1										1
Self-initiated information seeking about appropriate child weight/height	None						0.387	0.175	0.859	0.02							0.778	0.603	1.004	0.053
	Yes						1										1
Childcare professionals	Not used	2.805	0.664	11.848	0.161		3.181	0.749	13.513	0.117		1.275	0.867	1.876	0.217		1.302	0.882	1.921	0.184
	Used	1					1					1					1
Age of child at survey (years)		1.543	0.95	2.509	0.08		1.514	0.934	2.453	0.092		0.797	0.674	0.942	0.008		0.805	0.68	0.953	0.012
Sex	Boy	0.503	0.256	0.985	0.045		0.5	0.254	0.985	0.045		1.429	1.123	1.819	0.004		1.418	1.113	1.807	0.005
	Girl	1					1					1					1
Attendance at nursery school or kindergarten	Attends	0.37	0.121	1.132	0.081		0.345	0.108	1.095	0.071		1.778	1.019	3.101	0.043		1.825	1.033	3.225	0.038
	Does not attend	1					1					1					1
Gestational age (days)		0.991	0.954	1.03	0.653		0.992	0.955	1.032	0.698		1.003	0.988	1.018	0.737		1.002	0.987	1.017	0.771
Maternal age (years)							1.003	0.942	1.068	0.925							0.987	0.963	1.012	0.294
Maternal body mass index (kg/m2)							0.997	0.907	1.096	0.951							0.996	0.96	1.033	0.836
Maternal health literacy (score of HLS-Q12)							1.032	0.992	1.073	0.116							0.999	0.985	1.014	0.905
Maternal employment status	Employed						1.348	0.67	2.71	0.403							0.952	0.737	1.228	0.704
	Not employed						1										1
Self-initiated information seeking about appropriate child weight/height	None						0.38	0.172	0.838	0.016							0.788	0.612	1.014	0.064
	Yes						1										1
Family or friends	Not used	1.194	0.416	3.43	0.741		1.333	0.462	3.851	0.595		0.823	0.576	1.177	0.286		0.848	0.592	1.215	0.369
	Used	1					1					1					1
Age of child at survey (years)		1.532	0.945	2.484	0.084		1.493	0.924	2.413	0.102		0.793	0.671	0.938	0.007		0.801	0.677	0.948	0.01
Sex	Boy	0.508	0.259	0.996	0.049		0.508	0.258	0.999	0.05		1.425	1.12	1.814	0.004		1.416	1.111	1.804	0.005
	Girl	1					1					1					1
Attendance at nursery school or kindergarten	Attends	0.343	0.113	1.043	0.059		0.319	0.101	1.009	0.052		1.754	1.006	3.058	0.048		1.803	1.02	3.186	0.043
	Does not attend	1					1					1					1
Gestational age (days)		0.992	0.955	1.03	0.678		0.993	0.955	1.031	0.702		1.003	0.988	1.018	0.715		1.002	0.988	1.018	0.75
Maternal age (years)							1.005	0.944	1.07	0.881							0.988	0.964	1.013	0.331
Maternal body mass index (kg/m2)							0.996	0.907	1.094	0.935							0.996	0.961	1.033	0.845
Maternal health literacy (score of HLS-Q12)							1.03	0.99	1.071	0.141							0.998	0.984	1.013	0.825
Maternal employment status	Employed						1.309	0.652	2.628	0.448							0.943	0.731	1.217	0.652
	Not employed						1										1
Self-initiated information seeking about appropriate child weight/height	None						0.382	0.173	0.843	0.017							0.801	0.621	1.032	0.086
	Yes						1										1
Internet and social media	Not used	0.876	0.438	1.752	0.708		1.206	0.586	2.482	0.611		0.843	0.645	1.101	0.21		0.908	0.68	1.21	0.509
	Used	1					1					1					1
Age of child at survey (years)		1.526	0.94	2.477	0.087		1.496	0.925	2.42	0.101		0.793	0.671	0.938	0.007		0.802	0.677	0.949	0.01
Sex	Boy	0.507	0.259	0.993	0.048		0.504	0.256	0.992	0.047		1.432	1.125	1.822	0.004		1.422	1.117	1.812	0.004
	Girl	1					1					1					1
Attendance at nursery school or kindergarten	Attends	0.348	0.114	1.064	0.064		0.315	0.099	1.001	0.05		1.763	1.011	3.074	0.046		1.802	1.02	3.184	0.042
	Does not attend	1					1					1					1
Gestational age (days)		0.992	0.955	1.031	0.68		0.993	0.956	1.032	0.727		1.003	0.988	1.018	0.735		1.002	0.987	1.017	0.766
Maternal age (years)							1.006	0.945	1.071	0.86							0.988	0.963	1.012	0.321
Maternal body mass index (kg/m2)							0.996	0.906	1.094	0.928							0.996	0.961	1.033	0.838
Maternal health literacy (score of HLS-Q12)							1.029	0.99	1.07	0.145							0.998	0.984	1.013	0.822
Maternal employment status	Employed						1.307	0.65	2.628	0.452							0.946	0.733	1.22	0.668
	Not employed						1										1
Self-initiated information seeking about appropriate child weight/height	None						0.365	0.161	0.827	0.016							0.818	0.624	1.073	0.147
	Yes						1										1
Maternal and Child Health Handbook	Not used	1.524	0.791	2.934	0.208		1.869	0.954	3.66	0.068		1.206	0.928	1.568	0.162		1.264	0.966	1.655	0.088
	Used	1					1					1					1
Age of child at survey (years)		1.511	0.931	2.45	0.094		1.449	0.896	2.342	0.13		0.793	0.671	0.937	0.007		0.799	0.675	0.946	0.009
Sex	Boy	0.503	0.256	0.985	0.045		0.5	0.254	0.984	0.045		1.427	1.121	1.816	0.004		1.415	1.111	1.804	0.005
	Girl	1					1					1					1
Attendance at nursery school or kindergarten	Attends	0.352	0.116	1.068	0.065		0.333	0.106	1.046	0.06		1.743	1	3.037	0.05		1.797	1.018	3.173	0.043
	Does not attend	1					1					1					1
Gestational age (days)		0.993	0.956	1.031	0.703		0.993	0.956	1.033	0.738		1.003	0.988	1.018	0.708		1.003	0.988	1.018	0.734
Maternal age (years)							1.009	0.948	1.073	0.781							0.989	0.965	1.014	0.386
Maternal body mass index (kg/m2)							0.994	0.906	1.09	0.898							0.996	0.961	1.033	0.845
Maternal health literacy (score of HLS-Q12)							1.031	0.992	1.072	0.118							0.999	0.985	1.014	0.938
Maternal employment status	Employed						1.297	0.646	2.605	0.465							0.936	0.725	1.207	0.608
	Not employed						1										1
Self-initiated information seeking about appropriate child weight/height	None						0.348	0.156	0.775	0.01							0.762	0.589	0.985	0.038
	Yes						1										1
OR, odds ratio. 95% CI, 95% confidence interval. 1 See Table 2 for definitions of maternal perception and child body size categories. 2 Model 1: Multinomial logistic regression analysis with accurate perception as the reference category. The independent variables included maternal information-seeking behaviors regarding child growth (1 = yes, 0 = none), opportunities to learn about the appropriat…
