# Supplementary material for: Maternal Misperception of Child Body Size and Its Association with Information-Seeking Opportunities and Information Sources in Japanese Preschool Children
Source: Children (Basel). 2026 Mar 11;13(3):390. doi: 10.3390/children13030390 (PMC13024873; doi:10.3390/children13030390)
Supplement: Supplementary file 1 [file children-13-00390-s001.zip › Supplementary Table 1.xlsx]

## Sheet: Supplementary Table 1
Supplementary Table 1. Associations of information-seeking behaviors and learning opportunities with maternal misperception of child body size (Models 1 and 2)
Variable		Maternal misperception of child’s body size1
		Overestimation (n = 41)										Underestimation (n = 380)
		Model 12					Model 23					Model 12					Model 23
		OR	95%CI		P value		OR	95%CI		P value		OR	95%CI		P value		OR	95%CI		P value
			Lower	Upper				Lower	Upper				Lower	Upper				Lower	Upper
Self-initiated information seeking about appropriate child weight/height	None	0.366	0.167	0.802	0.012		0.386	0.175	0.852	0.018		0.795	0.619	1.022	0.074		0.792	0.616	1.02	0.071
	Yes	1					1					1					1
Age of child at survey (years)		1.519	0.939	2.457	0.089		1.492	0.922	2.413	0.103		0.797	0.674	0.942	0.008		0.803	0.678	0.95	0.011
Sex	Boy	0.498	0.253	0.977	0.043		0.504	0.256	0.992	0.047		1.423	1.118	1.812	0.004		1.422	1.116	1.811	0.004
	Girl	1					1					1					1
Attendance at nursery school or kindergarten	Attends	0.352	0.116	1.07	0.066		0.318	0.1	1.007	0.051		1.729	0.992	3.013	0.054		1.79	1.014	3.161	0.045
	Does not attend	1					1					1					1
Gestational age (days)		0.992	0.954	1.031	0.681		0.993	0.955	1.032	0.71		1.003	0.988	1.018	0.699		1.002	0.988	1.018	0.753
Maternal age (years)							1.005	0.944	1.07	0.878							0.988	0.964	1.013	0.329
Maternal body mass index (kg/m2)							0.996	0.907	1.094	0.935							0.996	0.961	1.033	0.841
Maternal health literacy (score of HLS-Q12)							1.029	0.99	1.07	0.146							0.998	0.984	1.013	0.838
Maternal employment status	Employed						1.319	0.657	2.648	0.437							0.943	0.731	1.216	0.65
	Not employed						1										1
Opportunity to learn about appropriate weight/height	None	-	-	-	-		-	-	-	-		1.071	0.675	1.699	0.771		1.059	0.666	1.684	0.808
	Yes											1					1
Age of child at survey (years)		1.537	0.951	2.482	0.079		1.516	0.939	2.447	0.089		0.794	0.672	0.939	0.007		0.8	0.676	0.947	0.01
Sex	Boy	0.505	0.258	0.99	0.047		0.51	0.26	1.003	0.051		1.433	1.126	1.823	0.003		1.433	1.125	1.824	0.004
	Girl	1					1					1					1
Attendance at nursery school or kindergarten	Attends	0.342	0.113	1.04	0.059		0.31	0.098	0.983	0.047		1.743	1	3.038	0.05		1.809	1.024	3.195	0.041
	Does not attend	1					1					1					1
Gestational age (days)		0.993	0.955	1.032	0.711		0.994	0.956	1.033	0.748		1.003	0.988	1.018	0.721		1.002	0.987	1.017	0.781
Maternal age (years)							1.002	0.941	1.068	0.94							0.988	0.964	1.013	0.336
Maternal body mass index (kg/m2)							1	0.911	1.097	0.997							0.997	0.961	1.034	0.88
Maternal health literacy (score of HLS-Q12)							1.034	0.994	1.075	0.095							1	0.986	1.015	0.999
Maternal employment status	Employed						1.307	0.649	2.63	0.454							0.939	0.728	1.21	0.625
	Not employed						1										1
OR, odds ratio. 95% CI, 95% confidence interval. 1 See Table 2 for definitions of maternal perception and child body size categories. 2 Model 1: Multinomial logistic regression analysis with accurate perception as the reference category. The independent variables included maternal information-seeking behaviors regarding child growth (1 = yes, 0 = none), opportunities to learn about the appropriat…
